# Supplementary material for: Species-specific glucose mineralization in artificial soil: insights from Bacillus subtilis and Streptomyces cinnamoneus mono- and co-cultures
Source: Microbiol Spectr. 2026 Jun 10;14(7):e00605-26. doi: 10.1128/spectrum.00605-26 (PMC13340013; doi:10.1128/spectrum.00605-26)
Supplement: Table S1 — Composition of each treatment. [file spectrum.00605-26-s0002.xlsx]

## Sheet: TableS1
Table S1.
The composition of each treatment
Treatment	B.subtilis (μL)	S.cinnamoneus (μL)	DNA of B.subtilis (μg)	DNA of S.cinnamoneus (μg)	Relative abundance of B.subtilis (%)
BM	400	0	47.6	0	100
SM	0	400	0	180.4	0
SB1	400	400	47.6	180.4	34.54
SB2	800	400	95.2	180.4	20.88
SB0.5	200	400	23.8	180.4	11.66
SB0.1	400 (10× dilution)	400	1.9	180.4	1.06
Control	0	0	0	0	0
